# Supplementary material for: Pushing the Boundaries: Forensic DNA Phenotyping Challenged by Single-Cell Sequencing
Source: Genes (Basel). 2021 Aug 30;12(9):1362. doi: 10.3390/genes12091362 (PMC8466929; doi:10.3390/genes12091362)
Supplement: Supplementary file 1 [file genes-12-01362-s001.zip]

Archive with 8 entries (7 files):
- suppl/
- __MACOSX/._suppl
- suppl/Figure S2.png
- __MACOSX/suppl/._Figure S2.png
- suppl/Figure S1.png
- __MACOSX/suppl/._Figure S1.png
- suppl/suppl.xls
- __MACOSX/suppl/._suppl.xls
