# Supplementary material for: Pushing the Boundaries: Forensic DNA Phenotyping Challenged by Single-Cell Sequencing
Source: Genes (Basel). 2021 Aug 30;12(9):1362. doi: 10.3390/genes12091362 (PMC8466929; doi:10.3390/genes12091362)
Supplement: Supplementary file 1 [file genes-12-01362-s001.zip › suppl/suppl.xls]

## Sheet: Table S1
		20 cells						10 cells										5 cells											1 cell (unamplified libraries)											1 cell (amplified libraries)
Position	SNP id	1	2	3	4	5		1	2	3	4	5	6	7	8	9		1	2	3	4	5	6	7	8	9	10		1	2	3	4	5	6	7	8	9	10		1	2	3	4	5	6	7	8	9	10
chr1:101709563	rs3737576	6309	4905	10865	5425	2212		3041	4872	5461	4482	3094	3519	3681	4181	3713		2975	2346	3343	2556	2486	3975	2257	2026	2280	2216		237	106	45	109	36	92	58	99	362	40		321	759	317	340	503	107	717	495	1334	937
chr1:12608178	rs6541030	6042	3877	10595	5302	1824		3990	3607	4889	4238	3642	3532	2781	3580	2840		2218	1627	2625	2538	1740	3413	1877	1535	2133	2189		217	244	63	87	54	143	42	170	415	69		291	584	68	316	208	155	1234	259	1212	952
chr1:151122489	rs7554936	6507	4023	12670	5603	2440		3166	6063	6618	4449	4053	3791	4413	5087	4572		2332	2776	3167	3025	2874	5945	2548	2367	2113	3131		200	106	40	79	27	67	100	48	390	21		372	431	176	468	682	224	838	202	1219	1008
chr1:159174683	rs2814778	2262	2274	2095	3038	1391		1259	1044	1057	1871	1052	1641	1975	1615	1100		991	838	1687	965	903	1624	356	650	1408	1191		91	17	0	33	22	78	48	72	251	21		113	185	98	243	211	57	427	175	337	332
chr1:168159890	rs1040404	2775	2220	646	4240	1382		2432	284	286	3190	308	793	1307	1771	1793		1969	606	906	2554	2009	662	180	1325	783	643		24	5	1	36	23	20	30	42	60	7		56	120	55	199	386	22	281	173	718	371
chr1:18170886	rs647325	4046	2704	3880	3585	1396		1867	2666	1828	2895	1612	1719	2014	2617	1741		1424	1517	1599	1797	2000	2811	838	1469	1345	1572		144	35	12	56	41	68	27	39	179	29		112	313	174	278	406	72	644	99	586	573
chr1:186149032	rs1407434	2590	2286	3077	3626	1650		1586	2200	1188	2361	1417	1765	2151	2923	2422		1933	1136	1535	1168	1430	2315	489	1392	860	1167		61	27	5	69	34	50	39	57	64	7		154	388	108	281	392	120	328	275	528	491
chr1:212786883	rs4951629	2363	2103	422	5522	1992		2541	316	216	4159	285	609	1585	1581	1409		2010	798	880	2712	1956	440	102	1730	916	607		11	4	1	31	19	15	12	27	23	6		56	34	39	259	368	25	302	252	504	396
chr1:242342504	rs316873	4039	2281	6041	4782	2069		2988	2674	1803	4196	1623	1893	2536	2955	3041		1655	1137	2359	2359	928	3228	1283	2246	1387	1579		41	47	4	54	5	56	60	53	168	30		256	325	168	296	288	119	521	170	905	259
chr1:27931698	rs4908343	1432	1666	553	2449	1071		1187	327	282	1622	337	543	978	1052	1038		916	573	823	878	1210	291	95	799	804	692		13	4	1	14	15	10	23	39	43	23		36	73	50	185	164	23	181	111	246	230
chr1:42360270	rs1325502	4437	4610	1862	7831	2569		4534	895	826	4678	1247	1520	3255	3149	4147		2722	1071	1761	3894	2479	1809	455	2112	2213	1716		68	24	7	83	62	67	9	101	141	64		249	377	279	528	500	142	912	267	1894	1081
chr1:55663372	rs12130799	1552	1645	414	3533	1406		2404	275	189	2841	235	325	1328	1149	768		1521	330	661	2090	1169	303	76	899	1054	528		11	2	1	23	22	9	20	48	19	8		18	30	35	10	166	13	170	42	304	139
chr1:6550376	rs2986742	3517	2274	3454	3403	1532		1331	2030	1663	1941	1825	1732	2158	3095	1403		1041	1238	1070	1775	1420	2476	720	1330	1574	1538		77	67	15	41	40	53	30	31	103	21		83	289	84	161	158	86	303	160	592	352
chr1:68849687	rs3118378	1334	1323	446	2129	1099		1626	195	159	1820	202	309	910	583	688		773	547	462	754	823	279	86	834	852	483		5	0	0	19	12	3	12	18	9	9		15	18	14	62	78	21	78	41	127	99
chr10:115316812	rs4918842	5547	3794	8855	5215	2047		2887	3996	3904	3776	3163	3208	2697	4076	3761		2547	2268	3590	2311	2657	3405	1732	2076	2518	2798		223	136	36	59	27	54	67	44	312	51		196	583	383	204	322	124	956	151	1122	742
chr10:134650103	rs4880436	800	1455	192	3543	1575		876	74	68	2303	77	202	825	594	833		1438	224	281	1503	1354	129	15	744	384	203		3	0	0	3	5	3	15	22	7	12		4	13	18	129	119	5	119	177	186	215
chr10:50841704	rs3793791	3792	2979	8794	4196	1748		1810	4277	5098	2750	1845	2507	2607	3378	2941		2220	1801	2057	2083	1345	2729	1779	1226	1447	1593		60	110	21	49	38	72	19	57	171	31		250	326	182	304	417	126	256	306	694	527
chr10:75300994	rs4746136	1771	1986	531	2057	1073		1245	351	233	2000	229	618	1115	965	1049		1454	818	879	1844	975	584	103	901	557	915		1	1	2	31	16	23	7	33	30	13		43	54	49	98	100	13	206	72	267	171
chr10:94921065	rs4918664	996	1445	205	2626	1223		1480	118	82	2400	84	230	917	567	722		1412	250	416	997	1571	162	18	761	654	293		4	1	0	30	4	8	22	28	13	5		11	26	10	112	96	15	119	133	258	207
chr11:113296286	rs1079597	4680	3762	1160	5076	2388		2952	653	332	4404	546	1126	2670	2067	2771		1762	1227	1943	1455	2398	965	251	1730	2247	1424		12	4	2	40	30	34	45	69	106	17		68	114	82	181	293	52	408	249	539	318
chr11:120644447	rs948028	1374	1508	270	4678	1695		2336	132	127	4471	117	324	1175	773	950		1644	133	346	2599	1529	203	47	1075	499	406		5	2	0	18	39	6	26	45	17	7		10	19	16	191	209	11	186	200	759	331
chr11:15838137	rs1837606	6705	3910	9800	6295	2702		4987	4734	3508	6095	3876	2848	3851	4490	3982		3092	2632	3653	4370	3257	6098	1722	2837	3948	3372		157	59	13	53	43	37	88	77	344	47		239	513	184	341	420	149	727	254	822	646
chr11:24010530	rs2946788	4439	2888	2236	4516	2015		3457	1321	971	4437	1104	1606	2533	3328	2625		2158	1126	2073	2273	2199	1873	455	2132	1458	1298		72	32	6	56	28	73	68	86	115	53		198	286	174	328	418	97	559	241	777	480
chr11:61597212	rs174570	2311	2363	548	4258	1573		1934	311	242	2765	374	591	2057	1683	1641		1704	406	916	1664	735	504	106	1340	857	774		25	8	0	61	40	21	15	58	58	6		36	51	31	98	283	46	103	238	452	273
chr11:66898492	rs11227699	2801	2414	715	3542	1446		2629	311	279	2676	347	627	1764	1440	1441		1802	900	1104	1933	1324	546	132	900	1416	802		18	4	1	52	23	25	31	38	59	14		65	78	26	182	220	52	274	72	639	241
chr11:7850316	rs10839880	3032	2324	2007	3050	1585		1891	1164	614	2437	867	1035	1794	2050	2093		1663	826	1666	1164	1698	1729	373	1029	867	1312		45	33	1	22	28	25	45	35	87	24		159	254	91	210	342	85	559	177	345	395
chr11:88911696	rs1042602	5695	3410	8490	5784	2037		4592	4260	5762	4165	2974	2632	2432	4252	3654		2215	1790	2597	2309	2162	4266	1883	1853	2100	2609		94	82	34	74	21	60	61	54	192	30		249	379	237	179	512	178	496	319	1241	578
chr11:89011046	rs1393350	4183	3678	2171	3908	1857		1989	1110	851	2481	950	2165	2518	3265	2305		2032	1874	1992	1816	1937	1555	382	1348	1869	2175		29	24	3	60	40	50	42	65	159	6		154	219	155	260	288	87	271	254	572	395
chr11:89017961	rs1126809	733	820	168	2518	1144		956	77	69	1274	99	163	445	505	448		731	190	233	1459	1349	196	49	547	446	217		1	1	0	17	12	7	0	13	10	3		18	12	8	47	255	14	62	124	379	99
chr12:109277720	rs2070586	2330	1654	4830	1834	1165		804	2601	2600	1329	1832	1409	1285	1836	1097		1105	942	1465	1062	620	1780	1025	1109	1091	1135		70	69	32	18	22	46	23	25	168	22		114	180	33	117	207	51	263	159	117	308
chr12:112211833	rs2238151	5978	4458	8970	5233	2034		3089	4178	3848	3389	2775	3375	3924	4405	3799		1867	1918	3318	2237	2323	5623	1559	2174	2121	2333		214	87	20	74	43	82	57	53	235	42		350	321	286	391	411	108	1001	315	1271	901
chr12:112241766	rs671	3632	2765	2692	4091	1895		3284	1099	1313	2965	1229	1695	2098	2709	1347		1648	1052	2179	1895	2118	2178	459	1752	1117	1560		91	38	1	7	23	56	56	34	134	35		160	166	114	220	345	85	405	191	794	618
chr12:11701488	rs2416791	2354	2054	1604	2711	1310		1466	967	760	2008	934	1295	1222	1959	1261		1605	942	1279	899	1352	1480	275	884	1135	1006		19	9	3	21	27	36	45	42	107	39		90	161	89	144	234	54	372	100	209	239
chr12:118889488	rs1503767	1196	1568	268	2406	1299		1196	102	91	2050	143	328	1323	805	742		1502	390	483	1305	922	242	58	811	642	256		6	3	0	17	3	5	7	15	24	8		24	23	13	72	82	18	101	105	258	138
chr12:17407792	rs1513056	891	1114	173	3543	1167		1670	133	91	2482	112	131	717	380	623		1477	189	328	1953	1339	106	49	725	394	312		3	2	0	7	1	3	7	4	8	8		10	7	5	24	126	1	62	54	79	61
chr12:47676950	rs214678	2805	2469	3646	2790	1461		1660	1836	1742	2347	1689	1407	1527	2331	1578		1685	1057	1176	1327	1392	2455	804	1040	1338	1302		86	47	5	25	27	50	33	46	196	28		159	198	163	233	241	63	424	122	487	492
chr12:56163734	rs772262	6737	4776	9749	6842	2172		4600	5802	5054	5044	5153	2783	3721	5227	3093		2154	2391	3547	2712	2772	3526	1721	2326	2468	2304		121	88	23	36	47	89	89	98	287	29		353	714	237	351	582	126	695	319	1239	725
chr12:89328335	rs12821256	2433	1884	3676	2837	1161		1662	1964	1747	2384	1623	1619	1589	2062	2156		1339	807	1767	1759	1197	1448	887	1649	819	1223		105	31	12	52	22	57	48	31	175	20		173	282	129	174	212	115	490	166	664	544
chr13:111827167	rs9522149	2547	2401	801	2903	1301		960	485	280	1542	487	1244	1818	1687	1170		1331	819	943	1265	1417	876	200	917	1158	1007		13	12	0	50	67	39	53	69	96	16		56	149	71	203	274	52	348	110	487	330
chr13:27624356	rs9319336	2476	2916	619	6096	1982		3157	342	254	4147	297	598	2391	1750	1670		1839	719	876	1977	2554	447	119	1293	1046	892		26	8	0	58	41	19	26	65	37	17		44	57	41	178	208	42	349	135	391	344
chr13:34847737	rs7997709	1129	1429	321	3057	955		1920	157	102	2314	110	309	991	655	881		1779	302	530	1246	817	300	32	885	731	402		0	2	0	13	8	10	8	25	16	13		8	18	14	65	71	7	65	82	231	91
chr13:41715282	rs1572018	1887	1787	555	3798	1512		2599	342	214	3233	307	549	1414	1460	1369		1712	549	913	2486	1752	593	85	1642	1040	587		21	1	1	21	28	24	12	34	38	22		24	30	29	195	329	33	181	241	879	498
chr13:42579985	rs2166624	1134	1500	315	3164	1155		2125	151	99	2411	96	293	910	717	864		2181	373	350	1959	1514	105	53	1128	539	399		6	2	0	20	15	9	14	29	7	6		15	17	30	140	98	14	26	75	430	202
chr13:49070512	rs7326934	3263	2778	6230	3061	1532		1446	3374	2552	2188	1916	2027	1848	2898	2443		1808	1415	2067	1821	1392	2023	1189	1546	1921	1578		56	46	15	40	21	76	41	16	247	25		140	374	143	325	259	93	117	201	527	369
chr13:75993887	rs9530435	2779	1992	1844	3416	1328		2264	878	871	2816	730	1633	2080	2511	2071		1367	728	1432	1752	1611	1668	331	1143	1545	1373		43	12	2	29	4	54	29	44	175	46		94	113	67	198	283	127	578	149	797	489
chr14:105679055	rs3784230	1871	1682	1321	2142	1470		1217	858	612	1712	574	1158	1420	1832	1370		998	634	888	901	1145	1334	197	867	862	644		89	35	7	46	36	36	37	61	139	18		131	118	65	204	183	80	487	228	321	339
chr14:20818131	rs1760921	3658	3174	3904	3838	2050		2014	2142	1979	3142	2064	2429	2378	3141	2466		2110	1559	2708	1780	1568	2815	719	1501	1604	1273		101	56	25	62	46	58	75	80	325	36		180	439	192	299	253	58	687	192	951	547
chr14:52607967	rs2357442	2323	1911	1416	2919	1260		1382	842	533	1446	859	1219	1316	1597	1567		1607	688	1636	1235	1497	1550	303	1204	704	1084		35	16	2	28	15	16	38	21	126	5		125	196	104	233	240	63	261	145	399	364
chr14:58238687	rs1950993	3162	3387	2279	3678	1752		1753	1587	1520	3288	1715	1636	2281	2789	2473		1863	1571	2129	2237	1943	1986	469	1357	1230	1651		48	34	2	42	5	33	37	53	121	12		183	224	147	203	291	61	282	329	498	431
chr14:67886781	rs8021730	2136	1599	3412	2624	1024		653	1546	1416	1423	1766	1759	1510	2040	1430		1217	967	1091	1058	1102	1590	602	599	995	798		64	46	3	46	14	39	34	18	211	16		151	242	124	185	302	43	331	210	251	408
chr14:83472868	rs946918	3846	2900	6816	3111	1617		1227	3074	3406	2146	2866	2143	2438	3457	2053		1765	1488	1588	1475	1131	1180	1275	1086	1850	2158		166	115	39	27	41	64	49	92	482	39		207	375	203	254	451	82	494	217	424	351
chr14:92773663	rs12896399	2095	1310	1115	3115	883		1191	470	448	2041	684	799	1246	1517	1659		870	843	1407	1450	1412	819	220	1148	535	747		46	18	3	35	10	38	25	25	107	12		48	121	105	119	180	76	270	163	647	411
chr14:92801203	rs2402130	3788	2699	4569	3054	1756		3200	2215	2368	2363	1559	2185	1558	2655	1975		1553	1338	2085	2203	1089	2209	619	1295	1307	1529		97	40	17	40	54	56	58	66	196	23		184	165	151	155	220	110	553	121	436	405
chr14:92882826	rs17128291	1747	2423	436	3681	1641		2991	175	171	2645	222	465	1322	1125	1193		1367	594	560	1989	1674	285	98	1304	1013	619		18	4	0	47	36	14	30	13	15	20		45	70	40	241	278	51	329	271	652	352
chr14:99375321	rs200354	1394	2028	264	4059	1802		2143	102	127	2455	129	323	1191	603	563		1651	440	509	1992	1867	202	25	873	685	448		9	1	2	25	27	12	7	32	33	14		17	28	30	171	186	11	122	121	288	206
chr15:28187772	rs1545397	127	218	32	1319	713		316	25	9	764	12	22	198	133	99		413	34	35	976	734	44	3	270	95	23		0	0	0	3	1	0	0	0	4	0		2	0	0	22	61	0	6	35	115	11
chr15:28197037	rs1800414	5307	3757	8694	5320	2294		3822	4629	4034	4592	3276	2533	4061	3329	4253		2379	2140	2695	2911	2397	2806	1785	2501	2436	2252		166	64	15	69	59	27	83	99	289	48		297	491	236	368	501	110	1039	212	998	413
chr15:28230318	rs1800407	2754	2319	4799	2715	1379		1975	2151	3077	1678	1761	1668	1533	1685	1526		1094	865	1461	1128	1057	1761	1000	1155	1449	1602		45	106	19	31	44	66	21	85	225	14		221	355	118	224	223	69	398	210	538	243
chr15:28271775	rs12441727	2663	2317	1556	3661	1503		1589	703	654	2948	709	1083	2030	1531	1743		1260	939	1212	1635	1637	1194	266	1658	1466	1300		46	36	4	57	46	60	56	49	150	26		109	171	103	246	242	81	583	73	591	478
chr15:28288121	rs1470608	1	6	3	135	38		7	0	0	29	1	0	3	3	5		8	2	1	50	73	0	0	13	3	2		0	0	0	0	0	0	0	0	0	0		0	0	0	0	4	0	0	1	6	0
chr15:28356859	rs1129038	4129	3155	4637	3093	1168		1146	2451	2723	1839	1932	2432	2797	2107	2424		2059	1232	2586	1899	1616	1615	697	1391	1231	1775		160	87	25	41	42	60	70	65	307	35		192	322	177	275	173	134	528	258	822	393
chr15:28365618	rs12913832	4913	3250	5068	5776	1861		3757	2375	2545	3672	1871	3128	3544	3619	3287		2123	1434	2608	2746	2332	2880	1200	2278	2395	2098		131	82	16	84	45	63	66	95	405	49		234	487	231	329	387	170	874	262	925	754
chr15:28453215	rs2238289	4746	2928	5036	4238	1808		2867	1998	2652	3120	1712	2128	2198	3162	2513		1858	1874	2374	2590	1887	3013	1295	1837	1405	1689		146	76	23	60	59	107	73	110	303	55		261	629	254	235	500	114	981	326	1080	520
chr15:28496195	rs6497292	3724	3123	1249	5291	2834		3437	463	630	5181	523	1310	2632	2343	2872		1960	1536	1227	2644	2534	1177	144	1365	1760	1156		52	18	3	83	59	32	57	104	97	23		101	184	64	213	361	68	795	210	763	526
chr15:28530182	rs1667394	3070	2466	1148	4349	1956		3895	675	564	2987	312	934	1529	2226	2055		1545	817	954	1749	2718	1242	259	2044	1295	986		36	10	0	28	30	14	47	35	70	26		67	228	100	282	341	51	275	326	438	486
chr15:45152371	rs735480	7195	4906	3578	7587	3488		5688	1817	1719	4788	2077	2623	3581	4419	3792		2413	1504	4533	3297	2988	2890	679	2688	3643	3057		81	43	6	65	49	73	89	95	236	40		213	454	116	421	483	87	791	258	782	197
chr15:48426484	rs1426654	2734	2061	3634	3291	1244		1878	1871	1994	2196	1009	1460	1659	2041	1762		1506	644	1443	1859	1656	2274	859	1187	1354	1059		93	59	16	31	27	52	37	64	285	21		150	194	80	164	149	56	526	143	799	373
chr15:74734500	rs2899826	5365	3433	11021	3990	2218		2689	5952	4131	3363	3516	2430	3435	4120	3079		2118	864	2820	1995	2054	3712	1958	2058	1776	1744		194	170	49	44	39	110	38	31	331	24		249	881	311	407	321	113	965	233	1096	818
chr15:92105708	rs8035124	3283	2356	5412	3950	2051		1855	2840	1767	3423	1668	1841	1993	2980	2913		2033	1500	2073	2185	1891	2567	843	1884	1440	1910		70	45	4	37	18	36	31	55	168	24		165	128	62	207	301	37	364	231	763	238
chr16:10975311	rs4781011	4496	4058	3640	5403	1923		3019	2385	1628	3544	1954	2986	2817	3296	3070		2200	2449	1491	2394	2522	3294	524	1411	2498	1561		150	49	8	101	39	84	60	74	284	40		270	679	296	424	590	132	849	359	896	664
chr16:65406708	rs818386	2561	3123	445	6433	2277		3717	251	198	5119	201	354	2051	1270	1371		1743	266	689	3059	3229	285	41	1948	1175	631		11	0	0	36	19	12	22	27	9	7		36	37	17	219	280	19	227	154	733	256
chr16:740466	rs4984913	5090	3106	10102	5377	2263		3438	5475	5685	4346	3647	2545	3535	4356	3298		3292	2730	2782	3019	2696	5113	2691	2547	2596	2598		47	131	28	75	73	23	67	144	418	33		333	691	318	390	445	212	1228	274	1090	736
chr16:85183682	rs2966849	4016	2672	4648	3561	1616		1520	2230	1535	2884	1897	2133	2836	3420	2511		1437	1405	1958	2036	1650	3067	667	1196	1462	1861		176	110	14	50	13	89	77	50	247	30		148	478	161	115	383	69	346	256	710	603
chr16:89383725	rs3114908	404	414	542	430	246		187	359	310	243	261	338	554	563	380		524	272	229	214	134	115	91	209	156	210		6	8	3	10	11	5	8	2	48	9		17	55	32	46	54	14	64	51	74	65
chr16:89730827	rs459920	4828	4278	2487	5621	2360		3223	1388	1076	4220	1143	1972	2769	3240	3106		2437	2109	3540	1380	1683	1504	366	2016	2296	1697		65	27	2	44	83	49	57	108	273	33		202	287	162	206	487	100	899	307	971	802
chr16:89984378	rs3212355	2986	2537	1538	2746	1257		1227	1115	603	1600	862	1398	1726	1782	1508		1034	1291	1279	1727	1084	986	234	1027	1423	814		134	29	4	71	53	34	64	34	136	40		168	188	112	295	343	65	499	247	406	268
chr16:89985753	rs796296176	1536	1922	356	2920	1255		1582	236	139	1849	158	384	1067	665	943		921	526	430	1548	1303	249	40	814	906	322		10	4	2	54	36	16	19	35	9	12		26	35	28	178	195	20	330	152	274	118
chr16:89985844	rs1805005	1840	2203	448	3848	1691		2054	345	187	2602	268	467	1262	801	909		1322	650	541	2037	2223	411	89	1223	1198	328		20	1	0	40	27	13	15	25	10	11		38	40	32	163	221	23	204	214	274	139
chr16:89985918	rs1805006	1849	2197	471	3889	1709		2080	328	199	2613	276	476	1248	777	890		1327	623	530	2057	2246	405	101	1230	1188	329		22	2	0	38	27	12	13	23	11	11		41	39	31	166	218	22	200	220	284	144
chr16:89985940	rs2228479	1842	2196	472	3880	1705		2076	327	200	2608	278	470	1244	773	889		1328	623	530	2056	2243	403	102	1229	1186	330		23	2	0	38	27	12	13	23	11	11		41	37	31	166	216	22	199	220	284	143
chr16:89986091	rs11547464	959	1307	198	1957	924		753	120	70	1208	95	281	807	457	504		806	244	266	1199	1008	189	29	438	555	165		10	1	0	17	12	4	14	19	11	12		25	14	12	142	166	10	185	130	211	59
chr16:89986117	rs1805007	960	1307	195	1957	923		755	117	65	1208	89	273	804	457	502		806	241	264	1200	1008	183	30	434	555	163		10	1	0	17	12	4	14	19	10	11		25	14	12	142	165	10	185	130	211	58
chr16:89986122	rs201326893	959	1307	196	1955	923		754	117	65	1209	89	274	804	457	503		806	241	263	1199	1008	182	30	434	555	163		10	1	0	17	12	4	14	19	10	11		25	14	12	142	165	11	185	130	211	58
chr16:89986130	rs1110400	956	1307	186	1953	922		747	108	59	1207	85	272	800	457	499		803	236	260	1200	1008	177	28	434	552	157		8	1	0	17	12	4	14	19	10	11		25	14	12	142	165	11	185	130	211	58
chr16:89986144	rs1805008	952	1303	185	1953	905		747	105	59	1205	83	271	796	456	499		802	234	260	1198	1008	176	28	434	551	159		8	1	0	17	12	4	14	19	10	11		25	14	12	142	165	11	184	130	211	58
chr16:89986154	rs885479	949	1304	184	1949	919		747	106	60	1203	83	270	795	455	498		800	234	259	1194	1004	174	27	433	551	159		8	1	0	17	12	4	14	19	10	10		25	14	12	142	165	11	183	130	210	58
chr16:89986546	rs1805009	691	642	558	564	221		327	317	268	335	280	353	379	294	330		277	235	309	408	258	292	71	236	351	220		21	9	0	11	10	8	10	6	32	5		36	45	26	48	60	14	229	74	92	40
chr16:90024206	rs8051733	3824	2234	5153	2325	1339		1911	2351	2084	2181	1827	1436	1849	2337	1669		1520	856	2189	1981	1244	2866	984	1185	1449	1426		156	64	13	59	37	60	50	90	163	34		107	298	51	165	358	112	610	331	558	385
chr17:1401613	rs1879488	1969	1392	1099	1932	888		1028	764	637	1486	611	893	1063	1311	972		817	489	778	711	788	1177	241	686	821	612		45	10	6	31	9	34	22	36	59	7		57	103	66	49	114	30	143	140	330	137
chr17:40658533	rs4411548	3453	3112	1455	3806	1868		2223	760	758	3126	622	1341	2080	1783	1584		1556	1101	1836	1206	2116	1396	278	1384	1337	880		19	16	3	79	38	65	76	75	119	20		148	107	18	253	328	88	539	266	610	452
chr17:41056245	rs2593595	1838	1993	328	3439	1731		1603	218	165	3105	116	557	1774	1349	1163		1914	381	603	1907	1811	231	48	1180	772	617		2	0	0	23	17	12	13	41	24	10		26	22	29	110	160	21	318	150	294	183
chr17:48726132	rs17642714	5107	3681	6031	4892	2010		2776	3151	3079	3341	2237	2660	3324	3934	3465		2155	1966	3162	1837	1600	3504	1215	1573	2106	2156		144	61	9	47	31	113	76	81	336	20		253	462	284	388	447	170	724	433	652	677
chr17:53568884	rs4471745	431	823	77	3001	971		970	51	23	1689	34	67	331	228	279		1167	91	191	1189	1057	55	11	539	144	126		2	0	0	7	3	1	7	8	3	1		5	4	3	56	35	0	16	87	208	93
chr17:53788280	rs2033111	2962	2240	1109	4460	2252		2403	586	515	3469	627	923	1837	2241	1950		1658	935	1370	2357	2416	1006	164	1426	1442	1446		46	9	2	34	37	19	60	66	74	15		74	141	91	212	375	49	470	300	705	454
chr17:62987151	rs11652805	459	379	408	352	165		273	256	255	272	157	228	337	285	217		216	173	284	223	253	247	49	167	236	142		15	8	3	10	6	12	13	9	22	0		2	30	15	34	55	7	73	13	107	29
chr17:69512099	rs10512572	1269	1125	1474	1366	752		802	1315	1037	1106	775	575	1020	1151	816		695	360	675	610	819	1156	552	559	578	588		73	74	28	33	14	40	50	23	97	12		144	195	175	374	162	103	328	169	240	269
chr17:73782191	rs2125345	3650	2910	1604	3926	1534		2417	1217	616	2627	958	1233	2676	2161	2565		1936	1097	1854	1102	1659	1677	260	1384	1577	1208		38	13	3	64	26	30	42	44	97	41		80	166	80	180	392	67	479	156	596	305
chr18:35277622	rs2042762	1426	1605	370	2693	1112		2173	266	177	2829	226	351	1211	745	1116		1135	579	499	1196	1251	371	72	816	744	436		2	3	0	16	11	11	21	23	15	4		41	56	33	114	183	22	129	117	302	218
chr18:40488279	rs7226659	2450	1825	721	4235	1628		2273	265	314	3963	359	516	1698	1734	1813		1825	767	1197	2095	2277	560	105	1006	1168	854		9	4	0	39	20	8	29	56	46	14		38	67	47	140	275	37	431	139	585	142
chr18:49781544	rs7238445	2280	1937	466	3489	1187		1683	263	151	2440	229	499	1537	1330	1527		1533	377	822	2172	863	387	84	670	1001	739		18	6	1	29	4	15	29	4	69	21		24	44	34	164	186	40	257	35	399	238
chr18:59333108	rs881728	3591	2921	3108	4029	1619		2054	2059	1473	3217	1641	2424	2203	2644	2235		1436	1142	2548	1932	1529	2642	667	1446	1035	1932		133	24	12	52	24	48	60	64	362	30		173	237	189	250	384	110	446	145	326	250
chr18:67578931	rs3916235	88	181	20	1371	326		251	20	10	642	15	15	103	57	73		657	24	50	612	700	11	3	162	38	21		0	0	0	1	1	1	0	2	1	2		1	2	0	26	88	0	4	45	135	19
chr18:67867663	rs4891825	2323	2836	1002	4274	1531		2269	523	471	2785	530	829	1866	1686	1878		1477	789	1112	2079	1475	869	160	1745	893	1265		8	4	1	30	23	18	39	36	57	14		70	106	62	144	277	39	271	142	546	355
chr18:75056284	rs874299	4363	2869	8041	4719	1980		2671	3785	3433	3601	3164	2498	2821	3800	2740		1722	1750	2361	2278	2089	2477	1484	1353	1858	1908		158	47	20	51	14	28	65	61	179	35		232	582	176	316	335	151	707	228	1169	652
chr18:9420504	rs4798812	3081	2450	8062	3563	1575		2713	3836	4158	2824	2231	1841	2259	3033	2286		1565	1091	2115	2005	1686	3140	1594	1729	1603	1591		98	127	39	39	24	50	38	62	291	38		271	343	108	211	213	71	542	313	534	453
chr19:33652247	rs8113143	4412	3761	2534	5680	2683		3919	1179	1011	4208	954	1845	2749	2022	2979		2699	1565	1810	2994	2705	2235	557	2014	2322	1806		25	33	2	32	63	68	62	76	214	31		164	126	176	147	378	89	754	252	780	550
chr19:4077096	rs7251928	2291	1973	692	2881	1400		1465	419	323	2526	425	842	1658	1401	1467		1289	438	944	1728	1449	556	159	1074	1132	817		34	3	3	52	32	23	13	53	65	29		62	110	85	186	263	24	421	182	204	280
chr19:52901905	rs3745099	3512	3384	2508	4452	1730		2142	1528	1356	3169	1076	1692	2263	2914	2679		1869	1377	2282	2255	1820	1674	329	2237	1744	1277		119	29	2	50	47	53	56	67	123	35		145	184	206	373	288	85	802	254	653	346
chr19:55614923	rs2532060	4420	3243	9992	4747	1976		2810	4758	5656	3419	3847	2641	2479	4164	2744		2152	1359	2720	1698	2540	3889	2240	2016	1446	1543		177	154	46	42	46	35	49	70	513	44		98	253	154	293	366	148	603	285	768	603
chr2:109513601	rs3827760	5734	3738	8384	5066	2355		3714	3806	4428	4607	2850	3073	3011	4276	3245		2353	1609	1672	2283	2401	3615	1396	2025	2417	2424		331	159	40	92	43	122	76	119	621	44		292	497	209	346	564	142	1078	201	1094	808
chr2:109579738	rs260690	3964	2966	3057	3400	1723		2656	1831	1515	3044	1535	1934	2342	2925	2440		2126	1387	2087	1866	1852	2178	827	1894	1274	1131		108	40	5	79	21	50	55	71	237	26		219	374	214	465	350	113	200	301	769	609
chr2:136707982	rs6754311	4927	4015	3667	6960	2664		4728	1890	1576	4822	1922	2324	3034	4055	4422		2130	1968	3214	4241	2243	2903	863	2567	2373	2031		35	22	5	80	20	51	88	111	225	55		184	492	220	368	453	132	915	301	1142	857
chr2:145769943	rs10496971	1061	783	1467	861	326		689	698	795	756	668	586	595	772	565		501	480	532	515	411	686	253	395	498	517		21	19	11	17	13	17	4	20	49	14		69	137	78	61	80	37	240	84	207	153
chr2:14756349	rs7421394	449	440	485	438	156		324	221	268	461	182	211	322	231	242		174	205	316	220	184	227	93	197	162	187		5	2	0	6	7	5	7	7	14	2		16	38	11	20	57	5	114	27	82	50
chr2:158667217	rs10497191	4027	2948	3372	3541	1593		2310	2027	1403	2329	2084	1767	2804	2529	2502		1892	1555	1675	1589	1947	2129	532	1191	2252	1816		118	31	11	38	39	49	11	48	127	37		197	291	193	270	410	93	616	176	631	500
chr2:17362568	rs1876482	4898	3200	6369	3827	1929		1891	4399	4095	2611	2459	1949	2528	2941	2590		2289	1471	2244	1919	1415	3858	1269	1428	1361	2163		127	69	38	45	36	32	75	53	368	36		165	360	183	311	485	183	471	94	942	357
chr2:17901485	rs1834619	2596	2384	497	3986	1596		2611	305	165	3310	282	454	2066	1645	1595		2000	721	874	2476	1724	354	73	1055	1230	765		8	3	0	35	20	12	26	32	26	15		30	42	27	168	197	19	192	161	298	160
chr2:179606538	rs2627037	715	1096	165	2765	990		1498	96	69	2356	102	157	544	440	737		1339	205	329	1584	1001	130	19	963	448	124		5	0	0	19	9	4	13	12	22	7		7	20	12	98	147	14	106	148	399	184
chr2:201021954	rs1569175	311	637	98	1920	621		1008	57	27	1173	38	114	377	243	240		825	100	96	982	419	61	19	487	151	107		0	1	0	6	9	0	2	12	3	4		8	2	4	17	74	0	50	44	136	57
chr2:29538411	rs4666200	4360	3006	6486	5209	2005		2328	3410	2847	3453	2609	3153	3841	3732	3348		2453	1655	2674	2249	2380	4025	1341	1941	2454	1667		212	72	22	93	11	43	62	15	314	39		181	447	140	368	465	179	673	421	823	587
chr2:37941396	rs4670767	771	1314	165	2778	954		1559	149	86	2358	138	169	461	435	633		1337	185	280	2032	981	186	46	1002	200	235		6	0	0	7	12	0	9	14	7	1		15	7	8	74	151	4	103	50	260	94
chr2:7968275	rs798443	1980	2051	481	4237	1407		2256	288	165	3046	171	548	1421	1392	1325		1475	599	822	1361	1073	444	97	1431	654	587		16	2	0	30	18	11	38	15	20	7		43	59	40	162	258	41	258	190	372	235
chr2:79864923	rs13400937	1196	1024	298	1978	739		1060	190	119	1524	193	422	894	754	859		939	407	458	1026	807	314	55	485	554	466		18	1	0	25	4	11	25	23	29	14		29	29	27	88	184	19	125	124	379	120
chr20:10195433	rs6104567	582	824	86	2491	896		1147	81	50	1586	77	103	564	279	417		1426	192	213	1236	1034	81	11	331	270	182		5	0	0	16	7	1	7	9	5	8		5	3	15	63	107	3	75	97	150	127
chr20:32665748	rs6059655	2193	1932	626	3231	1616		1909	316	266	1954	262	668	1584	1089	1566		1567	588	927	1962	1456	600	111	938	1290	767		27	6	4	49	34	23	28	54	20	16		55	63	62	60	134	39	197	139	271	171
chr20:32785212	rs6119471	6312	4242	7255	5368	2131		2828	3825	5182	3656	3107	3349	3789	3600	3370		2870	2772	3254	3225	2729	4014	1772	2113	2462	2682		252	101	25	93	54	91	93	83	606	77		98	805	286	441	563	168	1202	206	1109	899
chr20:33218090	rs2378249	2496	1568	1789	2667	883		1866	888	771	2001	850	1108	1548	1983	1525		1049	934	1163	1106	1201	1315	284	1087	728	1435		32	4	2	11	7	25	33	20	122	16		123	166	61	102	195	47	260	152	349	163
chr20:54000914	rs3907047	5884	3736	11645	5815	2543		3345	5000	5640	4593	2899	2874	3210	3370	4534		2880	2523	1946	2604	2100	5188	2461	2500	2348	2464		158	163	54	111	39	91	107	121	405	54		323	385	198	459	433	247	1046	331	1038	467
chr20:62159504	rs310644	2064	2033	405	3556	1540		1860	260	205	2912	275	386	1921	1313	1309		1820	632	667	1771	1442	542	40	1188	1100	574		15	2	0	39	16	8	27	29	19	12		32	45	31	122	206	19	207	141	401	184
chr21:37885625	rs2835370	4679	3592	9564	4399	1928		2431	5898	5689	2857	2685	2358	3007	3707	3089		2067	1790	2237	2129	2239	3657	2341	1801	1616	2300		153	120	40	91	28	64	56	85	340	56		198	399	264	11	503	191	619	302	1108	662
chr22:18076546	rs1296819	2202	2221	919	3291	1158		2103	571	462	3002	440	840	1550	1615	1677		1302	664	987	1558	1614	860	132	1352	899	740		16	7	1	25	8	23	27	36	43	12		51	88	46	132	171	31	200	77	442	292
chr22:32366359	rs4821004	3160	2715	2569	2587	1452		1394	1703	1133	1739	1478	1877	2061	2560	1553		1253	1255	1849	1608	1298	1527	375	1270	1094	1301		96	41	7	38	29	34	31	54	207	25		115	289	59	157	221	59	143	139	406	254
chr22:41697338	rs2024566	1444	1385	638	3137	1460		1296	344	212	2150	361	539	1248	1380	1403		1064	606	598	1779	1472	511	136	1292	1011	653		17	4	0	19	15	14	8	43	39	9		60	33	19	127	321	35	197	129	502	241
chr22:48207872	rs5768007	2632	2856	912	3756	1799		2238	647	522	2570	590	950	1636	1558	1664		2088	861	1315	1818	1809	586	146	1109	1745	979		24	11	1	33	22	38	39	72	54	28		68	57	79	169	199	63	223	109	492	361
chr3:120522716	rs12629908	747	1076	169	3296	1170		1840	96	68	2871	80	155	696	401	441		1396	213	242	2302	1184	103	36	668	271	156		1	1	0	4	6	2	6	14	8	1		3	9	9	49	148	5	57	55	276	75
chr3:121459589	rs12498138	29	95	14	1025	175		150	6	6	579	5	14	54	47	47		465	10	11	747	683	6	4	43	14	16		0	0	0	1	0	0	0	1	1	0		0	0	0	20	61	0	3	18	121	14
chr3:135914476	rs9845457	1751	967	1926	1422	683		652	753	1030	790	847	1024	978	1369	795		755	346	638	741	566	1392	256	489	649	559		76	62	22	51	10	62	25	39	201	21		54	227	99	109	139	48	180	32	487	274
chr3:147750355	rs734873	4613	4277	8646	4701	2120		2684	5018	4336	3552	2780	3347	2613	3932	3462		2055	1804	3203	2110	2108	3219	2037	1653	1893	1398		132	125	30	56	39	92	27	42	324	27		190	527	386	253	473	141	618	283	838	348
chr3:179964727	rs2030763	3832	3467	1301	4823	1711		3072	739	543	3449	691	1316	2006	2652	2753		1666	1361	2048	2771	2311	858	221	1597	1569	1505		33	7	3	61	31	24	30	43	32	33		115	259	132	267	404	42	505	305	818	420
chr3:188574996	rs1513181	5173	3296	2818	5093	2280		4238	1254	1065	5102	1039	1696	3338	3392	2874		2267	1598	2795	3147	1840	2528	445	1854	2001	2355		97	18	5	68	22	47	41	58	139	44		98	262	133	328	482	78	700	52	595	592
chr3:30415612	rs4955316	5526	3478	3440	5706	2069		4295	1559	1473	3924	1973	2454	4358	4219	3769		2204	2353	2816	2476	1897	2647	572	2471	2124	2207		108	20	7	48	40	32	84	99	321	18		80	300	136	367	485	98	858	429	1045	842
chr3:39146429	rs9809104	4039	2948	6722	5062	2118		2120	3407	2982	2992	2869	2764	2224	3254	3050		1569	1156	2553	1682	2516	3435	1170	2238	1861	1625		29	115	26	59	23	82	47	123	292	49		252	552	219	406	327	180	690	94	840	664
chr3:79399575	rs6548616	3537	3315	2013	4083	1931		2644	1191	815	3819	800	1170	2599	3284	2398		1813	1143	2085	2487	2075	1345	242	1320	1967	1074		54	22	7	74	16	43	59	88	123	38		129	240	143	394	503	130	740	273	1013	428
chr4:100239319	rs1229984	1647	1792	411	4058	1598		2544	251	138	3140	171	362	1324	859	1298		1236	295	615	2170	2287	367	89	1229	734	426		5	2	0	29	14	16	15	34	25	2		23	29	34	118	365	25	217	128	485	288
chr4:100244319	rs3811801	3357	3103	1959	4046	2015		3263	1414	1094	3679	832	1379	2390	2340	3049		1952	1245	1468	1973	1865	1396	485	1778	1154	1874		61	7	5	63	26	32	41	76	106	16		83	193	97	208	327	81	621	185	674	450
chr4:105375423	rs7657799	1510	2180	292	3446	1685		1190	142	102	2202	152	266	1248	961	915		1636	397	539	2339	1282	275	37	1003	820	540		4	0	1	37	16	8	16	27	9	13		26	26	17	91	125	24	156	162	310	104
chr4:179399523	rs2702414	2327	2344	1231	2927	1588		2115	534	538	2578	679	1169	1996	2022	2374		1724	1090	1100	1644	1856	1076	197	1195	1121	1243		43	4	4	24	31	15	40	8	83	37		76	143	82	94	304	58	491	191	503	218
chr4:38815502	rs4833103	1620	1539	741	2612	1235		1548	492	203	1959	329	820	1302	1177	1234		1370	526	1052	1173	1259	852	113	1012	721	649		27	10	0	5	21	20	28	45	101	11		64	56	20	150	233	42	205	233	393	258
chr4:41554364	rs10007810	5403	4404	6693	5332	2391		3937	3584	3278	4274	2748	2566	3850	4501	3772		3210	2111	2929	2629	2880	4134	932	2197	1691	2613		224	68	33	69	45	73	98	99	177	50		370	588	217	356	503	206	522	397	1139	676
chr4:5390637	rs9291090	4380	3989	10279	4521	1647		2576	4743	5038	3439	3034	2181	3248	4299	3053		1992	1391	2310	2319	2166	3889	1421	2187	2251	1690		115	137	68	95	45	97	68	77	352	51		304	736	393	6	562	150	967	211	706	718
chr4:73245191	rs1369093	84	142	18	1501	222		521	31	15	832	8	25	96	79	103		570	30	45	812	940	18	2	161	63	49		0	0	0	4	0	0	2	4	1	3		2	1	1	18	88	0	9	58	99	17
chr4:85309078	rs385194	1505	1931	332	4159	1753		3108	192	86	3398	135	409	1041	932	1195		1867	466	480	2211	2315	221	54	1156	498	432		2	2	1	40	19	15	15	8	8	15		22	24	26	226	336	40	144	117	548	205
chr5:155471714	rs6556352	205	561	57	2228	1005		748	17	15	1246	16	69	227	151	155		1156	64	112	1837	588	17	7	375	126	56		1	0	0	4	1	0	0	8	4	5		5	4	3	30	55	1	26	64	116	20
chr5:165739982	rs1500127	1245	1123	286	3001	953		1250	180	132	1985	141	261	898	657	807		1055	140	438	1240	1116	120	51	818	603	400		4	3	2	14	13	1	16	19	21	8		22	28	34	97	92	14	146	103	400	111
chr5:170202984	rs7722456	1680	1917	624	3438	1731		2097	402	327	3194	314	623	1300	1374	918		1470	417	629	1956	1297	354	103	1318	1275	597		9	5	0	38	23	10	18	37	51	21		29	63	30	138	94	13	352	103	237	200
chr5:177863083	rs6422347	3254	2594	6223	3324	1481		2003	3306	3884	2343	1867	2016	1940	2952	1947		1723	1420	2127	1765	1359	3322	1963	1503	1372	1190		0	54	38	48	34	78	64	71	308	26		116	289	113	179	223	126	543	138	811	337
chr5:2364626	rs316598	3744	2424	1052	5219	1904		2764	759	528	4174	489	946	2004	2512	1914		1858	641	1359	2177	1230	947	240	1766	1250	1017		55	10	1	62	36	24	38	54	101	26		79	100	83	134	389	40	470	147	663	283
chr5:33951693	rs16891982	4820	3393	4177	4615	1885		2709	2099	1454	3776	1743	1769	2793	3271	3363		1538	1767	2219	1285	2186	2729	856	1911	1718	1677		179	46	5	98	33	97	53	119	187	57		251	601	173	675	396	180	1049	520	1462	360
chr5:33958959	rs28777	4937	3779	3806	4304	1922		2584	1752	1775	4244	1846	2134	3383	3271	3313		1390	1835	3004	1925	2221	3091	677	2006	1875	1703		61	48	4	81	70	105	101	105	232	51		280	602	205	369	420	159	876	256	1087	619
chr5:35037115	rs37369	3171	2286	4747	3466	1923		2117	2450	1611	2209	1604	1629	1699	2468	2010		1641	1018	1623	2120	1613	2883	760	1825	1468	1253		55	88	26	34	27	61	28	69	255	38		135	262	129	239	391	109	403	333	610	498
chr5:43711378	rs6451722	3000	2542	2609	3008	1410		1463	1714	1007	2493	1201	1853	2154	2330	2071		1437	1139	1569	1275	1571	2325	619	1026	1480	1458		87	12	4	44	12	30	36	58	144	32		132	129	144	163	301	61	527	195	501	469
chr5:6845035	rs870347	2541	2462	1089	2976	1105		2019	680	487	1969	653	1080	1664	1928	1668		1918	1046	1935	1089	1461	1321	124	983	1711	1093		47	6	0	32	21	19	36	66	102	11		73	203	96	154	244	55	401	253	325	221
chr5:79085726	rs12657828	1807	2311	453	5933	2034		3303	255	252	4294	245	497	1590	1073	1523		2183	309	526	2431	1672	306	99	1347	612	609		12	1	4	23	27	8	9	34	13	13		35	40	23	196	167	17	276	163	773	210
chr6:12535111	rs2504853	4347	3257	6873	4880	1692		2436	2919	3748	3590	2560	2112	1915	3113	2876		1577	1337	2259	2503	1776	3922	1587	1646	2329	1365		103	95	68	61	64	83	38	87	339	27		361	530	191	273	370	204	653	198	750	469
chr6:136482727	rs3823159	2191	1563	1289	1633	900		1626	822	707	1807	708	667	1016	1203	1116		1195	924	964	1448	1063	930	312	1304	547	637		41	24	0	38	22	34	46	61	122	15		113	120	121	156	236	50	465	62	563	254
chr6:145055331	rs4463276	3444	3015	983	7989	2196		5153	558	368	4204	444	828	2421	2316	3054		2801	1029	1895	4594	1674	1033	160	2365	1442	1076		32	8	1	43	13	23	37	48	36	29		86	102	62	272	462	87	473	275	547	657
chr6:163221792	rs4458655	658	776	150	2398	914		1191	85	63	2145	68	140	439	387	588		1247	168	243	1306	1016	127	39	589	235	241		2	0	0	8	7	4	2	16	8	8		7	23	9	62	54	6	89	44	234	72
chr6:168665760	rs1871428	2184	1741	1256	2452	1576		1203	982	621	2381	555	1374	1654	1838	1432		1089	777	880	1188	1644	1355	244	805	1008	1058		46	32	6	39	7	8	13	18	195	22		82	206	87	86	122	56	419	121	496	231
chr6:21911616	rs7745461	1824	1953	369	3444	1425		1866	235	194	2471	173	504	1440	1019	1492		1220	394	992	1402	1853	323	89	1018	1065	607		9	1	1	21	22	9	29	47	26	22		20	52	14	142	191	29	188	116	432	155
chr6:396321	rs12203592	3548	2793	4505	3261	1557		2508	2754	2132	2883	1641	2086	1868	3072	2732		1332	947	2022	1714	1464	1649	1007	1641	1515	1456		0	42	5	61	29	26	38	59	126	38		133	543	246	287	340	90	575	242	805	705
chr6:457748	rs4959270	1269	1414	903	1577	846		781	495	394	1177	425	869	965	1061	651		1167	628	892	851	666	438	155	440	547	663		18	12	1	21	13	21	12	32	76	3		67	114	50	78	67	27	215	66	142	153
chr6:4747159	rs1040045	1912	2020	527	2699	1109		1764	304	203	2102	230	596	1607	971	1205		1090	808	872	1611	1221	450	89	773	988	663		8	3	1	14	33	12	8	42	42	24		6	72	44	91	109	24	195	48	271	93
chr6:90518278	rs192655	1817	1272	702	3507	1390		1850	474	282	2192	411	486	1189	1229	941		1281	384	658	2111	1822	649	114	1367	520	331		11	6	2	38	21	14	7	30	51	10		63	80	41	91	337	42	157	174	605	235
chr7:12669251	rs731257	1923	2138	568	4076	1539		2275	283	201	3712	312	386	1397	1318	1686		1660	345	644	1851	2548	526	65	1334	1230	471		13	2	0	19	22	17	27	36	33	6		19	25	50	168	301	30	156	159	575	224
chr7:130742066	rs7803075	5761	3796	1972	7302	2384		4773	1177	898	5482	1048	1458	3092	2991	3454		3273	2241	2499	2480	3337	1770	338	1978	2067	2086		42	17	3	50	20	65	87	102	61	52		190	356	195	354	486	126	1054	321	718	749
chr7:139447377	rs10236187	2920	2827	770	4532	1866		2571	476	433	3752	494	1001	2041	1972	1692		1877	816	1727	2631	1669	699	101	1503	1231	984		20	11	2	64	25	18	21	43	46	30		45	128	58	166	393	49	336	168	644	435
chr7:28172586	rs917115	2126	2715	558	4152	1841		2026	419	232	3279	299	553	1753	1400	1497		1862	667	799	2218	2314	536	100	1486	985	712		12	6	0	44	24	8	42	61	13	6		43	32	21	142	224	32	194	155	239	306
chr7:32179124	rs32314	4593	3168	8070	4345	1775		2713	3986	3711	3124	2697	2921	2488	3454	2713		2072	1885	2775	3095	1768	4181	1267	1306	2152	1378		123	75	30	48	50	63	75	62	320	15		228	479	118	359	475	123	599	318	862	376
chr7:42380071	rs2330442	1100	1256	228	2529	1232		1479	161	132	2152	150	363	849	992	822		1243	337	449	1833	592	298	30	684	381	453		10	2	1	21	0	6	9	25	15	4		28	39	27	32	102	13	126	117	265	123
chr7:73454199	rs4717865	4742	3374	10324	4749	1905		2336	5250	4860	3071	3769	2748	2947	3504	3084		2244	1847	3078	2163	1752	4197	2358	2492	1804	1751		196	159	74	61	14	67	71	128	462	51		280	602	299	333	267	225	969	298	1036	739
chr7:83533047	rs10954737	2808	2727	727	3453	1714		2069	516	293	2772	437	912	2135	1996	1756		1168	536	1128	2586	1688	763	84	1551	1411	852		0	8	5	59	19	32	64	44	67	24		67	109	94	138	297	47	270	249	681	210
chr7:97695363	rs705308	7271	4820	12044	6697	2380		3487	6075	7073	3962	4583	3791	3557	4891	4429		2799	2435	2877	1791	2376	6796	2307	2659	2530	2423		169	84	72	89	42	102	54	105	221	41		433	626	250	493	562	240	1243	269	1194	924
chr8:110602317	rs6990312	2809	1572	3899	3037	1359		2037	2353	2148	2483	1176	1299	2039	2542	2031		1532	635	1616	1432	843	2490	760	1322	723	1271		114	69	5	61	9	39	54	51	146	26		205	327	148	204	364	94	638	230	367	568
chr8:122124302	rs2196051	31	32	13	613	74		74	9	7	197	8	4	23	20	12		229	11	2	563	376	2	2	28	14	7		0	0	0	1	0	0	0	1	1	1		0	2	1	1	62	0	0	21	57	4
chr8:122908503	rs7844723	2679	2738	1219	3680	1609		1393	1054	606	1920	718	1288	2275	2462	1712		1621	1055	1736	1562	2085	1116	280	1391	1559	1313		52	11	4	39	30	22	41	29	109	14		118	156	112	282	254	79	217	323	714	359
chr8:13359500	rs3943253	1553	1944	455	3541	1307		1910	243	221	2502	248	502	1706	984	1276		1745	372	830	1258	1310	441	125	977	853	724		13	3	0	30	33	16	12	52	15	13		28	47	83	209	130	30	276	122	453	185
chr8:140241181	rs2001907	907	1245	218	3681	913		1940	104	80	3402	67	213	731	374	652		958	116	314	1561	1100	114	26	766	431	286		4	1	0	9	2	9	19	17	4	3		24	25	8	119	179	6	89	102	213	184
chr8:145639681	rs1871534	2997	2253	5642	2635	1671		1663	2733	2671	1775	1930	1772	2109	2807	1859		1335	1137	1586	1464	1292	2505	908	1514	1668	1017		122	43	20	29	36	75	55	57	160	25		101	320	88	178	169	77	359	150	431	213
chr8:28941305	rs1471939	287	479	46	2063	713		717	30	18	1000	22	80	347	168	183		1115	85	128	798	823	40	13	315	152	72		3	0	0	7	7	0	3	8	3	1		6	12	3	44	99	5	10	62	22	49
chr8:31896592	rs1462906	3157	2382	1375	3670	1567		2669	637	642	2910	749	1005	2681	1848	2718		1799	1423	1551	2519	2420	1082	234	1477	1251	1243		33	9	3	52	33	20	47	31	47	14		87	154	82	114	320	76	169	232	745	353
chr8:4190793	rs10108270	4747	4574	2306	6382	3085		5500	1066	1124	6565	1310	2587	3766	3850	3044		2576	2326	2974	3306	3708	2838	534	3147	3080	2352		110	22	6	74	76	75	63	173	198	39		173	260	163	388	361	146	1019	366	1399	399
chr8:86424616	rs12544346	3099	2916	960	6446	2154		3584	490	380	4391	451	936	2175	1726	2319		2452	1038	1586	3455	2551	841	161	1825	1660	950		22	5	4	41	23	17	30	36	47	18		81	93	56	276	416	74	430	324	658	280
chr9:120130206	rs10513300	4320	3924	3571	5290	2196		3386	1597	1153	3837	1451	2176	2986	3450	3489		2477	1216	2314	2710	2478	1514	514	1951	2538	2426		135	27	4	77	46	61	52	78	157	19		258	400	207	347	393	50	661	239	726	233
chr9:12709305	rs683	3088	2739	1268	4780	1592		3309	799	606	3377	642	1118	1883	2644	2104		1587	1349	1716	2137	2251	1281	278	1656	1309	987		53	7	1	53	31	34	68	47	123	21		151	268	105	366	391	74	559	349	1124	495
chr9:127267689	rs3814134	3738	2470	1157	3896	1854		1897	618	516	3057	354	1231	2151	1941	2127		1993	670	758	1166	1473	1032	179	1315	1742	880		34	5	0	46	46	24	38	70	49	22		65	139	91	175	148	55	475	156	352	437
chr9:135933122	rs2073821	2268	2011	461	4552	2224		2549	302	171	3528	195	573	2257	1569	1888		2372	383	754	2800	1376	484	79	1575	1034	814		8	3	1	28	14	17	40	63	43	22		44	66	63	120	324	22	236	180	483	547
chr9:16858084	rs10756819	4	6	1	180	52		18	1	1	56	1	0	4	5	1		15	2	2	132	229	1	0	16	4	2		0	0	0	0	0	0	0	0	0	0		0	0	0	2	3	0	0	1	1	0
chr9:28628500	rs10511828	2157	2152	843	3870	1580		2297	435	324	2404	371	636	1752	1783	1308		1887	872	930	2006	1762	394	173	1350	1503	727		11	4	0	31	16	15	20	55	45	22		32	22	54	213	341	41	220	156	727	120
chr9:71659280	rs3793451	4494	3277	8361	5507	2401		2410	4767	5917	2551	3537	2150	3610	3574	2843		2601	1762	2932	2603	2376	2159	2276	1929	1689	2169		96	125	46	69	57	80	63	102	306	42		286	470	242	331	378	163	641	245	588	661
chr9:93641199	rs2306040	1388	1343	702	2324	881		1392	468	353	2096	375	436	1033	886	868		1121	451	761	1186	1346	672	158	908	612	595		46	11	1	32	22	20	17	52	85	22		79	85	59	188	317	44	255	125	547	331
	TOTAL COVERAGE	567022	471062	544804	736891	309362		427805	284307	264868	549984	216406	253113	372294	404802	368338		322129	192526	282227	367786	324096	304662	106872	261426	249128	220786		11820	6557	1894	8213	5179	7129	7343	9917	26409	4487		22540	41205	20396	40207	55156	13741	82002	36910	113407	70917
